# Supplementary material for: Quantification of N-terminal amyloid-β isoforms reveals isomers are the most abundant form of the amyloid-β peptide in sporadic Alzheimer’s disease
Source: Brain Commun. 2021 Mar 9;3(2):fcab028. doi: 10.1093/braincomms/fcab028 (PMC8062259; doi:10.1093/braincomms/fcab028)
Supplement: fcab028_Supplementary_Data [file fcab028_supplementary_data.zip]

Archive with 2 entries (2 files):
- Supplemental_Dataset_1.pdf
- Supplementary_material.docx
